# Supplementary material for: Glandular and Non-Glandular Trichomes from Phlomis herba-venti subsp. pungens Leaves: Light, Confocal, and Scanning Electron Microscopy and Histochemistry of the Secretory Products
Source: Plants (Basel). 2023 Jun 23;12(13):2423. doi: 10.3390/plants12132423 (PMC10347251; doi:10.3390/plants12132423)
Supplement: Supplementary file 1 [file plants-12-02423-s001.zip]

Archive with 1 entries (1 files):
- plants-2408322-supplementary.pdf
